# Supplementary material for: Behavioral Medicine Physiotherapy in the Context of Return to Work for Chronic Pain: A Single-Case Experimental Design Study
Source: Int J Environ Res Public Health. 2022 Jan 28;19(3):1509. doi: 10.3390/ijerph19031509 (PMC8835028; doi:10.3390/ijerph19031509)
Supplement: Supplementary file 1 [file ijerph-19-01509-s001.zip]

Archive with 1 entries (1 files):
- ijerph-1492994-supplementary.pdf
